# Supplementary material for: Safety of Commercial Cod Products and Potential Impact on Consumers
Source: Foods. 2026 Apr 2;15(7):1202. doi: 10.3390/foods15071202 (PMC13072758; doi:10.3390/foods15071202)
Supplement: Supplementary file 1 [file foods-15-01202-s001.zip]

Archive with 1 entries (1 files):
- foods-4201232-supplementary.pdf
